# Supplementary material for: Coronavirus Vaccination: Spike Antibody Levels in Health Workers after Six Months—A Cross-Sectional Study
Source: Int J Environ Res Public Health. 2022 Sep 10;19(18):11422. doi: 10.3390/ijerph191811422 (PMC9517660; doi:10.3390/ijerph191811422)
Supplement: Supplementary file 1 [file ijerph-19-11422-s001.zip]

Archive with 3 entries (2 files):
- ijerph-1878113-supplementary/
- ijerph-1878113-supplementary/S1 laboratory instructions.pdf
- ijerph-1878113-supplementary/S2 questionnaire.pdf
